# Supplementary material for: Safety of Vaccines against SARS-CoV-2 among Polish Patients with Multiple Sclerosis Treated with Disease-Modifying Therapies
Source: Vaccines (Basel). 2022 May 12;10(5):763. doi: 10.3390/vaccines10050763 (PMC9147677; doi:10.3390/vaccines10050763)
Supplement: Supplementary file 1 [file vaccines-10-00763-s001.zip]

Archive with 1 entries (1 files):
- vaccines-1700745-supplementary.pdf
